# Supplementary material for: Nuclear magnetic resonance combined with genetic algorithm with linear discriminant analysis (GA-LDA) is a suitable model for discriminating urinary metabolomic profiles of individuals with glycemic disorders
Source: Ann Med. 2025 Oct 6;57(1):2566870. doi: 10.1080/07853890.2025.2566870 (PMC12502107; doi:10.1080/07853890.2025.2566870)
Supplement: Supplemental Material [file IANN_A_2566870_SM8135.zip]

Archive with 6 entries (5 files):
- Suppl_Fig/
- Suppl_Fig/Figure caption.docx
- Suppl_Fig/Figure S1.png
- Suppl_Fig/Figure S2.png
- Suppl_Fig/Figure S3.png
- Suppl_Fig/Figure S4.jpeg
